# Supplementary material for: Local and global density have distinct and parasite-dependent effects on infection in wild sheep
Source: Parasitology. 2025 Jul 1;152(7):715–23. doi: 10.1017/S0031182025100383 (PMC12418280; doi:10.1017/S0031182025100383)
Supplement: Albery et al. supplementary material 2 — Albery et al. supplementary material [file S0031182025100383sup002.xlsx]

## Sheet: SupplementaryTable1
Supplementary Table 1. Estimates and 95% credibility intervals for all response variables and effects for our spatial model set.
Parasite	Variable	Estimate	Lower	Upper	Significant	Model
Strongyles	Intercept	6.0833	5.62455	6.52217	1	Spatial
Strongyles	StatusAdultM	-0.723258	-0.901893	-0.544598	1	Spatial
Strongyles	StatusNonReproAdultF	-1.61962	-1.85593	-1.38332	1	Spatial
Strongyles	StatusReproAdultF	-1.50428	-1.62311	-1.38544	1	Spatial
Strongyles	StatusYearling	-0.607752	-0.74565	-0.469854	1	Spatial
Strongyles	SexM	0.384909	0.261279	0.508532	1	Spatial
Strongyloides	Intercept	3.68447	1.99619	5.0819	1	Spatial
Strongyloides	StatusAdultM	-0.13406	-1.59557	1.32817	0	Spatial
Strongyloides	StatusNonReproAdultF	-1.25527	-3.67573	1.17171	0	Spatial
Strongyloides	StatusReproAdultF	-1.16942	-2.02207	-0.317224	1	Spatial
Strongyloides	StatusYearling	0.176475	-0.980536	1.3353	0	Spatial
Strongyloides	SexM	0.125333	-0.79369	1.04468	0	Spatial
Coccidia	Intercept	8.56469	8.21501	8.96358	1	Spatial
Coccidia	StatusAdultM	-1.98881	-2.12394	-1.85383	1	Spatial
Coccidia	StatusNonReproAdultF	-2.52015	-2.70464	-2.33593	1	Spatial
Coccidia	StatusReproAdultF	-2.34385	-2.4399	-2.24796	1	Spatial
Coccidia	StatusYearling	-1.63358	-1.73974	-1.52745	1	Spatial
Coccidia	SexM	-0.0327207	-0.128635	0.0632134	0	Spatial
Nematodirus	Intercept	-1.25264	-2.61935	0.0857152	0	Spatial
Nematodirus	StatusAdultM	-5.57694	-6.96782	-4.186	1	Spatial
Nematodirus	StatusNonReproAdultF	-34.4611	-53.8466	-15.0762	1	Spatial
Nematodirus	StatusReproAdultF	-5.74892	-6.88704	-4.61078	1	Spatial
Nematodirus	StatusYearling	-5.14131	-6.27756	-4.00504	1	Spatial
Nematodirus	SexM	0.79896	0.610918	0.987184	1	Spatial
Capillaria	Intercept	-7.09736	-11.6248	-5.35682	1	Spatial
Capillaria	StatusAdultM	1.8083	0.0669435	3.32399	1	Spatial
Capillaria	StatusNonReproAdultF	-46.9906	-77.959	-13.2324	1	Spatial
Capillaria	StatusReproAdultF	0.677747	-0.777748	2.80016	0	Spatial
Capillaria	StatusYearling	3.14387	1.98205	4.88284	1	Spatial
Capillaria	SexM	0.210748	-0.589353	1.29196	0	Spatial
Keds	Intercept	0.46159	-0.0727113	0.918925	0	Spatial
Keds	StatusAdultM	-3.66469	-4.09511	-3.2343	1	Spatial
Keds	StatusNonReproAdultF	-2.20537	-2.56178	-1.84895	1	Spatial
Keds	StatusReproAdultF	-2.35914	-2.4934	-2.22489	1	Spatial
Keds	StatusYearling	-2.3257	-2.51804	-2.13338	1	Spatial
Keds	SexM	0.375225	0.291481	0.458954	1	Spatial
