# Supplementary material for: Local and global density have distinct and parasite-dependent effects on infection in wild sheep
Source: Parasitology. 2025 Jul 1;152(7):715–23. doi: 10.1017/S0031182025100383 (PMC12418280; doi:10.1017/S0031182025100383)
Supplement: Albery et al. supplementary material 3 — Albery et al. supplementary material [file S0031182025100383sup003.xlsx]

## Sheet: SupplementaryTable2
Supplementary Table 2. Estimates and 95% credibility intervals for all response variables and effects for our adult model set.
Parasite	Variable	Estimate	Lower	Upper	Significant	Model
Strongyles	(Intercept)	5.91858	5.70796	6.1289	1	AdditionAdultModels
Strongyles	StatusNonReproAdultF	-1.24803	-1.62291	-0.873144	1	AdditionAdultModels
Strongyles	StatusReproAdultF	-1.17195	-1.4054	-0.938492	1	AdditionAdultModels
Strongyles	Age	-0.0712578	-0.149649	0.00712721	0	AdditionAdultModels
Strongyles	GlobalDensity	0.108944	0.0141639	0.204082	1	AdditionAdultModels
Strongyles	LocalDensity	0.0383503	-0.0565631	0.133333	0	AdditionAdultModels
Strongyloides	(Intercept)	3.88378	2.33386	5.44862	1	AdditionAdultModels
Strongyloides	StatusNonReproAdultF	-1.13875	-4.19388	1.93591	0	AdditionAdultModels
Strongyloides	StatusReproAdultF	-1.27094	-2.97401	0.423386	0	AdditionAdultModels
Strongyloides	Age	-0.244571	-0.851628	0.363609	0	AdditionAdultModels
Strongyloides	LocalDensity	0.380802	-0.28175	1.04385	0	AdditionAdultModels
Strongyloides	GlobalDensity	-0.193555	-0.736711	0.348271	0	AdditionAdultModels
Coccidia	(Intercept)	6.4911	6.16799	6.81285	1	AdditionAdultModels
Coccidia	StatusNonReproAdultF	-0.412337	-0.681395	-0.143458	1	AdditionAdultModels
Coccidia	StatusReproAdultF	-0.236835	-0.40487	-0.0692385	1	AdditionAdultModels
Coccidia	Age	-0.0947189	-0.155079	-0.0343997	1	AdditionAdultModels
Coccidia	LocalDensity	0.0885587	0.0113485	0.1657	1	AdditionAdultModels
Coccidia	GlobalDensity	-0.0573154	-0.343966	0.227493	0	AdditionAdultModels
Keds	(Intercept)	-3.18217	-3.69887	-2.67324	1	AdditionAdultModels
Keds	StatusNonReproAdultF	1.18572	0.545821	1.82763	1	AdditionAdultModels
Keds	StatusReproAdultF	0.941043	0.454945	1.42797	1	AdditionAdultModels
Keds	Age	-0.0750978	-0.205868	0.0556118	0	AdditionAdultModels
Keds	LocalDensity	-0.167364	-0.318523	-0.0172816	1	AdditionAdultModels
Keds	GlobalDensity	0.0118728	-0.193855	0.224646	0	AdditionAdultModels
