# Supplementary material for: Local and global density have distinct and parasite-dependent effects on infection in wild sheep
Source: Parasitology. 2025 Jul 1;152(7):715–23. doi: 10.1017/S0031182025100383 (PMC12418280; doi:10.1017/S0031182025100383)
Supplement: Albery et al. supplementary material 4 — Albery et al. supplementary material [file S0031182025100383sup004.xlsx]

## Sheet: SupplementaryTable3
Supplementary Table 3. Estimates and 95% credibility intervals for all response variables and effects for our full-population model set.
Parasite	Variable	Estimate	Lower	Upper	Significant	Model
Strongyles	(Intercept)	6.15516	6.02219	6.28534	1	AdditionFullModels
Strongyles	StatusAdultM	-0.691749	-0.869104	-0.514393	1	AdditionFullModels
Strongyles	StatusNonReproAdultF	-1.59814	-1.83406	-1.36222	1	AdditionFullModels
Strongyles	StatusReproAdultF	-1.49217	-1.61062	-1.37372	1	AdditionFullModels
Strongyles	StatusYearling	-0.58087	-0.71885	-0.442892	1	AdditionFullModels
Strongyles	SexM	0.396634	0.27301	0.520256	1	AdditionFullModels
Strongyles	GlobalDensity	0.156715	0.0576522	0.258514	1	AdditionFullModels
Strongyles	LocalDensity	0.0418901	-0.0123841	0.0962728	0	AdditionFullModels
Strongyloides	(Intercept)	3.74008	3.06255	4.4189	1	AdditionFullModels
Strongyloides	StatusAdultM	0.0115268	-1.44734	1.47273	0	AdditionFullModels
Strongyloides	StatusNonReproAdultF	-1.22569	-3.63823	1.19627	0	AdditionFullModels
Strongyloides	StatusReproAdultF	-1.16985	-2.02399	-0.315995	1	AdditionFullModels
Strongyloides	StatusYearling	0.261978	-0.923257	1.44885	0	AdditionFullModels
Strongyloides	SexM	0.118489	-0.799537	1.03679	0	AdditionFullModels
Strongyloides	LocalDensity	0.235753	-0.142571	0.614077	0	AdditionFullModels
Strongyloides	GlobalDensity	-0.038205	-0.37454	0.298023	0	AdditionFullModels
Coccidia	(Intercept)	8.61429	8.46685	8.76272	1	AdditionFullModels
Coccidia	StatusAdultM	-1.97324	-2.10805	-1.83856	1	AdditionFullModels
Coccidia	StatusNonReproAdultF	-2.52468	-2.71055	-2.33906	1	AdditionFullModels
Coccidia	StatusReproAdultF	-2.34326	-2.43941	-2.2466	1	AdditionFullModels
Coccidia	StatusYearling	-1.63982	-1.74614	-1.53351	1	AdditionFullModels
Coccidia	SexM	-0.0303546	-0.126444	0.065756	0	AdditionFullModels
Coccidia	LocalDensity	0.0813535	0.0403284	0.122368	1	AdditionFullModels
Coccidia	GlobalDensity	-0.0153034	-0.144389	0.113275	0	AdditionFullModels
Nematodirus	(Intercept)	-1.13435	-1.35658	-0.915644	1	AdditionFullModels
Nematodirus	StatusAdultM	-5.5735	-6.96721	-4.17979	1	AdditionFullModels
Nematodirus	StatusNonReproAdultF	-34.5862	-54.0749	-15.0975	1	AdditionFullModels
Nematodirus	StatusReproAdultF	-5.73521	-6.87565	-4.59476	1	AdditionFullModels
Nematodirus	StatusYearling	-5.10947	-6.24801	-3.97093	1	AdditionFullModels
Nematodirus	SexM	0.793895	0.607156	0.980731	1	AdditionFullModels
Nematodirus	LocalDensity	0.116127	0.0130144	0.219764	1	AdditionFullModels
Nematodirus	GlobalDensity	0.0137562	-0.178326	0.207182	0	AdditionFullModels
Capillaria	(Intercept)	-6.56182	-7.61974	-5.50389	1	AdditionFullModels
Capillaria	StatusAdultM	1.84473	0.523188	3.16628	1	AdditionFullModels
Capillaria	StatusNonReproAdultF	-45.5397	-72.0235	-19.0502	1	AdditionFullModels
Capillaria	StatusReproAdultF	0.50468	-0.819545	1.82891	0	AdditionFullModels
Capillaria	StatusYearling	3.03713	1.97287	4.1014	1	AdditionFullModels
Capillaria	SexM	0.133816	-0.605128	0.87276	0	AdditionFullModels
Capillaria	LocalDensity	0.212886	-0.0709345	0.496706	0	AdditionFullModels
Capillaria	GlobalDensity	-0.0316661	-0.345517	0.282185	0	AdditionFullModels
Keds	(Intercept)	0.462504	0.367864	0.556391	1	AdditionFullModels
Keds	StatusAdultM	-3.63936	-4.06882	-3.2099	1	AdditionFullModels
Keds	StatusNonReproAdultF	-2.23211	-2.58883	-1.87537	1	AdditionFullModels
Keds	StatusReproAdultF	-2.35864	-2.49284	-2.22446	1	AdditionFullModels
Keds	StatusYearling	-2.31957	-2.51179	-2.12737	1	AdditionFullModels
Keds	SexM	0.366266	0.282912	0.449596	1	AdditionFullModels
Keds	LocalDensity	-0.0711981	-0.117213	-0.0251442	1	AdditionFullModels
Keds	GlobalDensity	-0.0247434	-0.105572	0.0557623	0	AdditionFullModels
