# Supplementary material for: Local and global density have distinct and parasite-dependent effects on infection in wild sheep
Source: Parasitology. 2025 Jul 1;152(7):715–23. doi: 10.1017/S0031182025100383 (PMC12418280; doi:10.1017/S0031182025100383)
Supplement: Albery et al. supplementary material 5 — Albery et al. supplementary material [file S0031182025100383sup005.xlsx]

## Sheet: SupplementaryTable4
Supplementary Table 4. Estimates and 95% credibility intervals for all response variables and effects for our lambs-only model set.
Parasite	Variable	Estimate	Lower	Upper	Significant	Model
Strongyles	(Intercept)	6.27081	6.07804	6.46272	1	AdditionLambModels
Strongyles	SexM	0.251977	0.167803	0.336149	1	AdditionLambModels
Strongyles	LocalDensity	0.090795	0.0353111	0.146293	1	AdditionLambModels
Strongyles	GlobalDensity	0.183126	0.00653299	0.359398	1	AdditionLambModels
Strongyloides	(Intercept)	3.94932	3.3876	4.51301	1	AdditionLambModels
Strongyloides	SexM	-0.0482372	-0.865488	0.769379	0	AdditionLambModels
Strongyloides	GlobalDensity	0.216995	-0.211646	0.645657	0	AdditionLambModels
Strongyloides	LocalDensity	0.214131	-0.271118	0.699354	0	AdditionLambModels
Coccidia	(Intercept)	8.81593	8.61261	9.0203	1	AdditionLambModels
Coccidia	SexM	-0.0349269	-0.118666	0.0488171	0	AdditionLambModels
Coccidia	LocalDensity	0.181059	0.128971	0.233123	1	AdditionLambModels
Coccidia	GlobalDensity	0.0985469	-0.0894084	0.287566	0	AdditionLambModels
Nematodirus	(Intercept)	-1.12894	-1.35076	-0.910512	1	AdditionLambModels
Nematodirus	SexM	0.779197	0.592035	0.966453	1	AdditionLambModels
Nematodirus	LocalDensity	0.12809	0.0205099	0.236282	1	AdditionLambModels
Nematodirus	GlobalDensity	0.0219729	-0.165419	0.210725	0	AdditionLambModels
Capillaria	(Intercept)	-7.10029	-8.68292	-5.51766	1	AdditionLambModels
Capillaria	SexM	0.0994181	-1.86736	2.0662	0	AdditionLambModels
Capillaria	LocalDensity	0.494221	-0.209129	1.19757	0	AdditionLambModels
Capillaria	GlobalDensity	-0.607898	-1.60498	0.389183	0	AdditionLambModels
Keds	(Intercept)	0.456851	0.35781	0.554543	1	AdditionLambModels
Keds	SexM	0.401346	0.318696	0.484005	1	AdditionLambModels
Keds	LocalDensity	-0.0500363	-0.0981916	-0.00175059	1	AdditionLambModels
Keds	GlobalDensity	-0.0324014	-0.12143	0.0546153	0	AdditionLambModels
