# Supplementary material for: Local and global density have distinct and parasite-dependent effects on infection in wild sheep
Source: Parasitology. 2025 Jul 1;152(7):715–23. doi: 10.1017/S0031182025100383 (PMC12418280; doi:10.1017/S0031182025100383)
Supplement: Albery et al. supplementary material 6 — Albery et al. supplementary material [file S0031182025100383sup006.xlsx]

## Sheet: SupplementaryTable5
Supplementary Table 5. Estimates and 95% credibility intervals for all response variables and effects for our yearlings-only model set.
Parasite	Variable	Estimate	Lower	Upper	Significant	Model
Strongyles	(Intercept)	5.46875	5.33108	5.59963	1	AdditionYearlingModels
Strongyles	SexM	0.716615	0.516656	0.916551	1	AdditionYearlingModels
Strongyles	GlobalDensity	0.0922181	-0.019688	0.205383	0	AdditionYearlingModels
Strongyles	LocalDensity	0.0170489	-0.0914123	0.126009	0	AdditionYearlingModels
Strongyloides	(Intercept)	3.90329	3.06834	4.75264	1	AdditionYearlingModels
Strongyloides	SexM	0.301707	-1.22301	1.83394	0	AdditionYearlingModels
Strongyloides	LocalDensity	-0.241939	-0.919966	0.433871	0	AdditionYearlingModels
Strongyloides	GlobalDensity	-0.00209386	-0.766944	0.76239	0	AdditionYearlingModels
Coccidia	(Intercept)	6.92783	6.77059	7.08521	1	AdditionYearlingModels
Coccidia	SexM	0.0311057	-0.123699	0.185877	0	AdditionYearlingModels
Coccidia	LocalDensity	0.0996093	0.0161328	0.183216	1	AdditionYearlingModels
Coccidia	GlobalDensity	-0.0111415	-0.158816	0.128315	0	AdditionYearlingModels
Capillaria	(Intercept)	-3.62472	-4.16459	-3.08485	1	AdditionYearlingModels
Capillaria	SexM	0.193282	-0.61007	0.996633	0	AdditionYearlingModels
Capillaria	LocalDensity	0.325456	0.0164549	0.634457	1	AdditionYearlingModels
Capillaria	GlobalDensity	0.0802767	-0.304063	0.464617	0	AdditionYearlingModels
Keds	(Intercept)	-1.59912	-1.82094	-1.37707	1	AdditionYearlingModels
Keds	SexM	-0.482284	-0.910974	-0.0538846	1	AdditionYearlingModels
Keds	LocalDensity	-0.343191	-0.580516	-0.105781	1	AdditionYearlingModels
Keds	GlobalDensity	-0.0674569	-0.268208	0.132429	0	AdditionYearlingModels
